# Supplementary material for: Microeukaryotes Associated with Freshwater Mussels in Rivers of the Southeastern United States
Source: Microorganisms. 2024 Sep 5;12(9):1835. doi: 10.3390/microorganisms12091835 (PMC11434547; doi:10.3390/microorganisms12091835)
Supplement: Supplementary file 1 [file microorganisms-12-01835-s001.zip]

Archive with 1 entries (1 files):
- microorganisms-3113665-supplementary.docx
